# Supplementary material for: Profiling of Myositis Specific Antibodies and Composite Scores as an Aid in the Differential Diagnosis of Autoimmune Myopathies
Source: Diagnostics (Basel). 2021 Nov 30;11(12):2246. doi: 10.3390/diagnostics11122246 (PMC8699835; doi:10.3390/diagnostics11122246)
Supplement: Supplementary file 1 [file diagnostics-11-02246-s001.zip]

Archive with 1 entries (1 files):
- diagnostics-1422502-supplementary.pdf
